# Supplementary material for: WATER NEWS: a field approach for sustainable detection of pathogens in wastewater
Source: Natl Sci Rev. 2025 Jul 15;12(8):nwaf275. doi: 10.1093/nsr/nwaf275 (PMC12365751; doi:10.1093/nsr/nwaf275)
Supplement: nwaf275_Supplemental_Files [file nwaf275_supplemental_files.zip]

Archive with 2 entries (2 files):
- NSR_MS-2025-170.R1-SI-2025-7-1-ok.docx
- Supplementary Video.mp4
